# Supplementary material for: Towards the Synthesis of Pyoverdines: Preparation and Reactivity of the N-Formylhydroxyornithine Residue
Source: Molecules. 2026 Jun 6;31(12):1988. doi: 10.3390/molecules31121988 (PMC13305306; doi:10.3390/molecules31121988)
Supplement: Supplementary file 1 [file molecules-31-01988-s001.zip]

Archive with 1 entries (1 files):
- molecules-4272760-supplementary.pdf
